# Supplementary material for: A New Albomycin-Producing Strain of Streptomyces globisporus subsp. globisporus May Provide Protection for Ants Messor structor
Source: Insects. 2022 Nov 11;13(11):1042. doi: 10.3390/insects13111042 (PMC9693239; doi:10.3390/insects13111042)
Supplement: Supplementary file 1 [file insects-13-01042-s001.zip]

Archive with 1 entries (1 files):
- insects-1991976-supplementary.pdf
